# Supplementary material for: Genetic and Phenotypic Characterization of a Rabies Virus Strain Isolated from a Dog in Tokyo, Japan in the 1940s
Source: Viruses. 2020 Aug 20;12(9):914. doi: 10.3390/v12090914 (PMC7552007; doi:10.3390/v12090914)
Supplement: Supplementary file 1 [file viruses-12-00914-s001.zip]

Archive with 8 entries (7 files):
- Supporting (Excel)/
- __MACOSX/._Supporting (Excel)
- Supporting (Excel)/.DS_Store
- __MACOSX/Supporting (Excel)/._.DS_Store
- Supporting (Excel)/Supporting information S1.xlsx
- __MACOSX/Supporting (Excel)/._Supporting information S1.xlsx
- Supporting (Excel)/Supporting information S2.xlsx
- __MACOSX/Supporting (Excel)/._Supporting information S2.xlsx
