# Supplementary material for: Genetic and Phenotypic Characterization of a Rabies Virus Strain Isolated from a Dog in Tokyo, Japan in the 1940s
Source: Viruses. 2020 Aug 20;12(9):914. doi: 10.3390/v12090914 (PMC7552007; doi:10.3390/v12090914)
Supplement: Supplementary file 1 [file viruses-12-00914-s001.zip › Supporting (Excel)/Supporting information S1.xlsx]

## Sheet: Sheet1
Supporting information S1. Sequences of the primers used in this study
Purpose	Primer (sense)	Sequence (5'- 3')	Annealing site positions 1
PCR for complete genome sequencing	Koma-F1 (+)	ACGCTTAACAACAAAATCAGAGAAGAAGCAGACAGAGTCA	1-40
	Koma-R1 (-)	GTGTAATCATGGTTGGTAGGGCAGTAGGTAGAGGATATTG	3864-3903
	Koma-F2 (+)	GTTTACCTCTGGAGGAGAGAACATACGGGCTTGACTCCAA	3134-3173
	Koma-R2 (-)	CCTTCCGAGAGACATTCCAGATACCCCTCCCAAAGAAGGA	8097-8136
	Koma-F3 (+)	CAAAGGAAAGAGAACTGAAGATTGAGGGTCGATTTTTTGC	7037-7076
	Koma-R3 (-)	AAACAATCAAACAACCAGAGGCTCAGCGTCAAGATCTCG	11858-11896
RT-PCR for sequencing of terminal regions of the genome	Koma-cirF1 (+)	CCAGACTGGTAGGAAGCATTG	11669-11689
	Koma-cirR1 (-)	CTTGGCAGCATTCAAACC	245-262
nested-PCR for sequencing of terminal regions of the genome	Koma-cirF2 (+)	TCGTGGGTACAACAGGTGG	11721-11739
	Koma-cirR2 (-)	AAGTCCTTGATCGCAGGGTAC	157-177
1: Site from the 3’ -terminal region of the full-length genome sequence of the RABV RV303 strain (GenBank accession no. KY860613)
