# Supplementary material for: Genetic and Phenotypic Characterization of a Rabies Virus Strain Isolated from a Dog in Tokyo, Japan in the 1940s
Source: Viruses. 2020 Aug 20;12(9):914. doi: 10.3390/v12090914 (PMC7552007; doi:10.3390/v12090914)
Supplement: Supplementary file 1 [file viruses-12-00914-s001.zip › Supporting (Excel)/Supporting information S2.xlsx]

## Sheet: Sheet1
Supporting information S2. Rabies virus strains used for phylogenetic analysis
Strains	Country	Source	Accession No.	Reference
Komatsugawa	Japan	Dog	LC553558	This study
94033BEL	Bergium	Red fox	KX148125	Troupin C et al. 2016
148/lib01041	Germany	Red fox	LN879481	Nolden T et al. 2016
92002GER	Germany	Red fox	KX148113	Troupin C et al. 2016
93080HON	Hungary	Red fox	KX148143	Troupin C et al. 2016
184VNO	Russia	Raccoon dog	JQ944704	Unpublished
RABV-Dog (5989/lib205/12)	Azerbaijan	Canis lupus familiaris	LN879480	Nolden T et al. 2016
WQ-14RF	China	Red fox	KM016899	Unpublished
87002IRA	Iran	Wolf	KX148186	Troupin C et al. 2016
93033ISR	Israel	Dog	KX148192	Troupin C et al. 2016
93100TUR	Turkey	Dog	KX148164	Troupin C et al. 2016
86058YOU	Montenegro	Cow	KX148104	Troupin C et al. 2016
RV2516	Iraq	Cow	KF155000	Marston et al. 2013
178J09	Namibia	Jackal	JX473838	Scott et al. 2013
RV2772	Tanzania	Dog	KF155002	Marston DA et al. 2013
04033MAD	Madagascar	Dog	KX148209	Troupin C et al. 2016
RV2985	Ethiopia	Ethiopian wolf	KP723638	Marston DA et al. 2015
aG	China	Dog	GQ412744	Unpublished
RC-HL	Japan	-	AB009663	Ito N et al. 2001
Ni-CE	Japan	-	AB781935	Shimizu et al. 2007
Nishigahara	Japan	-	AB044824	Ito N et al. 2001
ERA	-	-	AB781935	Unpublished
SAD B19	-	-	M31046	Conzelmann K.K. et al. 1990
1088	USA	Woodchuck	AB645847	Yamada K et al. 2012
91001USA	USA	Skunk	KX148213	Troupin C et al. 2016
BRdg335	Brazil	Dog	AB517659	Unpublished
DRV-Mexico	Mexico	Dog	HQ450386	Zhang G et al. 2012
CVS	-	-	LC325820	Sasaki M et al. 2018
Flury-HEP	-	-	GU565704	Tao L et al. 2010
86092EGY	Egypt	Human	KX148101	Troupin C et al. 2016
14018AFS	South Africa	Feline	KX148223	Troupin C et al. 2016
RV303	Russia	Raccoon dog	KY860613	Kuzmin et al. 2004
BV9901PJ	South Korea	Raccoon dog	KC171645	Oem et al. 2013
CQH1202D	China	Dog	KM272192	Unpublished
IGU-R201-Nilgai	India	Nilgai	KY775603	Unpublished
RV61	India	Human	KF154996	Marston DA et al. 2013
04035AFG	Afganistan	Dog	KX148226	Troupin C et al. 2016
1410KOM	Russia	Deer	JQ944707	Unpublished
RV1336	Russia	Arctic fox	MG458313	Fischer S et al. 2018
13NO643AFX	Canada	Arctic fox	KU198478	Unpublished
86083GRO	Greenland	Dog	KX148105	Troupin C et al. 2016
RV1391-GRL-1	Greenland	Arctic fox	KX036361	Unpublished
DRV-NG11	Nigeria	Dog	KC196743	Zhou M et al. 2013
86097BEN	Benin	Cat	KX148107	Troupin C et al. 2016
95047HAV	Burkina Faso	Dog	KX148230	Troupin C et al. 2016
11001NEP	Nepal	Cattle	KX148108	Troupin C et al. 2016
RV2417	Sri Lanka	Dog	KF154999	Marston DA et al. 2013
98011CHI	China	Dog	KX148265	Troupin C et al. 2016
JX10-37	China	Ferret badger	KF726853	Zhao J et al. 2014
02050CHI	China	Human	KX148267	Troupin C et al. 2016
02006CBG	Cambodia	Dog	KX148249	Troupin C et al. 2016
8743THA	Thailand	Dog	EU293121	Delmas O et al. 2008
QS-05	Thailand	Dog	JN786877	Virojanapirom P. et al. 2012
Lao2	Laos	Dog	AB981663	Ahmed K et al. 2015
R2012-26	Taiwan	Ferret badger	KF620487	Chiou HY et al. 2014
04030PHI	Philippines	Dog	KX148260	Troupin C et al. 2016
CTN-1	China	-	FJ959397	Shi L.T. et al. 2010
JX09-18	China	Ferret badger	KF726852	Zhao J et al. 2014
02046CHI	China	Dog	KX148264	Troupin C et al. 2016
GD-SH-01	China	Pig	JX088694	Luo et al. 2012
RRV ON-99-2	Canada	Racoon	EU311738	Szanto AG et al. 2013
BR-BAT34	Brazil	Southern yellow bat	AB608731	Unpublished
SHBRV-18	-	-	AY705373	Faber M. et al. 2004
Australian bat lyssa virus	-	Human	AF418014	Warrilow D. et al. 2002
